# Supplementary material for: The uniform-score gene set analysis for identifying common pathways associated with different diabetes traits
Source: BMC Genomics. 2015 Apr 23;16(1):336. doi: 10.1186/s12864-015-1515-3 (PMC4415316; doi:10.1186/s12864-015-1515-3)
Supplement: Additional file 1: Table S2. — Uniform scores of significant genes from identified common gene sets over all GWAS. [file 12864_2015_1515_MOESM1_ESM.xlsx]

## Sheet: Uniform Gene Score
Table S2. Uniform scores of significant genes from identified common gene sets over all GWAS
		Stage I											Stage II
gene_name	gene_id	pha000417	pha000423	pha000427	pha000429	pha000433	pha000437	pha000447	pha000451	pha000453	pha000457	pha000461	pha002839	pha002862	pha002864	pha003005	pha002901
ASIC2	40	0.0490428	0.026443	0.00492728	0.00512091	0.00507301	0.00810273	0.0222707	0.00208452	0.0302987	0.00682918	0.00521228	0.000583499	0.0303698	0.00179153	0.005532	0.00877976
DLG2	1740	0.00108984	0.00142167	0.000142133	0.00170697	0.00549972	0.000379075	0.00260614	0.000284252	0.00151731	0.00322489	0.00113723	0.00854826	0.012697	0.023051	0.010583	0.00719652
GRM7	2917	0.000473844	0.000142167	0.00312692	0.000711238	0.00474113	0.000805534	0.000473844	0.0360527	0.00393551	0.00905814	0.0155421	0.00449294	0.0207326	0.00671822	0.00478037	0.00546936
NELL1	4745	0.0247346	0.0123685	0.0186194	0.0011854	0.0037455	0.00862396	0.0113723	0.00374266	0.00146989	0.00502703	0.00388552	0.00793558	0.010924	0.00406079	0.00153333	0.000921155
PCDH9	5101	0.0129833	0.00251161	0.000521154	0.00834519	0.00142234	0.000521228	0.00407506	0.00416904	0.013798	0.00336716	0.0036486	0.00411367	0.0470989	0.0028963	0.0136196	0.0179625
PDE4D	5144	0.00412244	0.0012795	0.000331644	0.0138928	0.00113787	0.000710766	0.0015163	0.000189502	0.0115695	0.00265579	0.000426459	0.00245069	0.0170723	0.00379206	0.000210457	0.0074556
PTPRD	5789	0.000568613	0.00326983	0.000426399	4.74158e-05	0.00393514	0.000189538	0.00246399	0.000521129	0.000142248	0.00844162	0.000142153	8.75248e-05	0.00586234	5.97175e-05	0.000390848	0.000115144
ROBO2	6092	0.000805534	0.00691878	0.00900175	0.000284495	0.00151716	0.0137415	0.00980857	0.0234508	0.000900901	0.00355686	0.0259193	2.91749e-05	0.0221053	0.000537458	0.00135294	0.00236046
RORA	6095	0.00222707	0.00483367	0.0148766	0.0077762	0.00312915	0.00549659	0.00440675	0.0361474	0.0135609	0.00350944	0.00800796	0.00142957	0.0097229	0.0120032	0.0365293	0.00696623
RYR3	6263	0.000142153	0.0129846	0.00175297	0.0215268	0.000284468	0.00222707	0.016395	0.0147811	0.0409673	0.000237124	0.0135993	0.0299627	0.0128113	0.0054343	0.00381829	0.0313481
NRXN3	9369	0.0084818	0.00203772	0.00180035	0.00640114	0.00384032	0.00236922	0.00298522	0.00402691	0.00900901	0.00403111	0.0191433	0.00717703	0.0148417	0.00283658	0.00490063	0.000978727
NRXN1	9378	0.0279568	0.0283859	0.0138817	0.000995733	0.00398255	0.00426459	0.0201384	0.00161076	0.00132764	0.00384141	0.000284306	0.00107947	0.0187023	0.00047774	0.00336731	0.0183943
ELMO1	9844	0.00336429	0.0265852	0.019567	0.00289237	0.0112365	0.0291414	0.0367229	0.0132177	0.00317686	0.00853647	0.0170584	0.00382192	0.0418085	0.0329939	0.022098	0.036472
MAGI2	9863	9.47688e-05	0.00459672	0.000994931	0.000521574	0.000758581	0.00113723	0.00161107	0.00061588	0.000331911	0.000426823	0.000331691	0.0136539	0.0130115	0.00301574	0.00168365	0.00051815
GPC6	10082	0.00255876	0.000995166	0.00146871	0.000379327	0.00369808	0.000995072	0.00175322	0.0107542	0.000379327	0.0111923	0.0191907	0.00177967	0.0129543	0.00540444	0.00610324	0.0117735
SYNE1	23345	0.0099981	0.0458724	0.0294215	0.0155524	0.0248435	0.025635	0.0491376	0.00734319	0.0111901	0.0257991	0.00658643	0.00160462	0.0255655	0.0148697	0.00435946	0.0236046
CNTNAP2	26047	0.00075815	0.000568666	0.00345857	9.48317e-05	4.74113e-05	0.0015163	0.000189538	0.000663256	0.000284495	4.74248e-05	9.47688e-05	0.0001167	0.00846464	0.000418023	0.000240522	0.00141052
CTNNA3	29119	0.0316528	0.00165861	0.00639598	0.018587	9.48227e-05	0.00189538	0.00331691	0.000852757	0.0157895	0.000189699	0.000805534	0.000991948	0.0163002	0.00934579	0.000901957	0.000201503
NTM	50863	0.00165845	0.0135058	0.0366229	0.00493125	0.00118528	0.0186694	0.0135045	0.0315046	0.0036036	0.00118562	0.0240713	0.00936515	0.0217907	0.0251112	0.000300652	0.0341115
LRP1B	53353	0.0233605	0.001706	0.00184773	0.00146989	0.00189645	0.00123199	0.00165845	0.000473754	0.0018018	0.00213412	0.000236922	0.000671023	0.00737796	0.00143322	0.0478037	0.000431791
RBFOX1	54715	0.000236922	0.000379111	0.000615909	0.00109056	0.00436184	0.00137415	0.000236922	0.00175289	0.00142248	0.00251352	0.00165845	0.000262574	0.00732077	2.98588e-05	3.00652e-05	2.87861e-05
NPAS3	64067	0.0306103	0.00379111	0.00696451	0.00583215	0.00232316	0.00483321	0.00421721	0.00568505	0.0020863	0.00289291	0.00270091	0.000787723	0.0205611	0.00322475	0.0104326	0.00100751
CPNE4	131034	0.00677597	0.00236944	0.00876486	0.00573732	0.000805993	0.00871873	0.00521228	0.0368581	0.00720721	0.000616523	0.0271986	0.0162213	0.0231634	0.00853961	0.00466011	0.0435246
SGCZ	137868	0.0066812	0.00473889	0.0093334	0.00398293	0.0045989	0.0193328	0.0162055	0.00421641	0.0128023	0.0138955	0.0146418	0.0160462	0.00637708	0.00573288	0.0083882	0.00898126
CNTN4	152330	0.00644428	0.0134584	0.0115601	0.0186818	0.00146975	0.0118935	0.0101876	0.00459541	0.031816	0.00232382	0.00312737	0.000525149	0.0144128	0.0223045	0.002766	0.00549814
